# Supplementary material for: Efficacy of three modern anti-diabetic drugs on survival outcomes of lung cancer patients with type 2 diabetes in China
Source: Front Oncol. 2025 Feb 18;15:1498927. doi: 10.3389/fonc.2025.1498927 (PMC11876025; doi:10.3389/fonc.2025.1498927)
Supplement: Supplementary file 2 [file Table1.xlsx]

## Sheet: Tabel 1
Table 1 The diagnosis of lung cancer by International classification of disease 10th revision (National RC020-ICD-10 version).
ICD-10 code	Classification
C34.000	Malignant tumor of main bronchus
C34.001	Malignant tumor of hilum
C34.100	Malignant tumor of upper lobe, bronchus or lung
C34.101	Malignant tumor of upper lobe
C34.102	Malignant tumor of superior sulcus
C34.200	Malignant tumor of middle lobe, bronchus or lung
C34.201	Malignant tumor of middle lobe
C34.300	Malignant tumor of lower lobe, bronchus or lung
C34.301	Malignant tumor of lower lobe
C34.800	Malignant tumor of overlapping bronchus and lung
C34.801	Malignant tumor of middle and upper lobe
C34.802	Malignant tumor of middle and lower lobe
C34.803	Malignant tumor of upper and lower lobe
C34.900	Malignant tumor of lung
C34.901	Malignant tumor of bronchus
C34.902	Malignant tumor of bronchioles

## Sheet: Table 2
Table 1 The diagnosis of type 2 diabetes by International classification of disease 10th revision (National RC020-ICD-10 version).
ICD-10 code	Classification
E11.000	Type 2 diabetes with coma
E11.001	Type 2 diabetic hyperosmolar coma
E11.002	Type 2 diabetic hypoglycemic coma
E11.003	Type 2 diabetic hyperosmolar coma with ketoacidosis
E11.100	Type 2 diabetic ketoacidosis
E11.101	Type 2 diabetic lactic acidosis
E11.200+N08.3	Type 2 diabetic nephropathy
E11.300	Type 2 diabetes with ocular complications
E11.301+H36.0	Type 2 diabetic retinopathy
E11.400	Type 2 diabetes with neurological complications
E11.401+G63.2	Type 2 diabetic peripheral neuropathy
E11.402+G99.0	Type 2 diabetic neurogenic bladder
E11.403+G63.2	Type 2 diabetic neuritis
E11.404+G99.0	Type 2 diabetic autonomic neuropathy
E11.500	Type 2 diabetic peripheral circulatory complications
E11.501+I79.2	Type 2 diabetic peripheral vascular disease
E11.502	Type 2 diabetic gangrene
E11.600	Type 2 diabetes with specific complications
E11.601	Type 2 diabetic foot disease
E11.700	Type 2 diabetes with multiple complications
E11.800	Type 2 diabetes with complications
E11.900	Type 2 diabetes

## Sheet: Table 3
Table 3 Baseline characteristics of patients with lung cancer and T2D by different anti-diabetic regimens (treatment defined as at least 14 days of continuous use)
Characteristics	Total (n=11357)	Without (n=4407)	DPP-4I (n=2071)	SGLT-2I (n=3327)	GLP-1RA (n=189)	DPP-4I& GLP-1RA (n=50)	DPP-4I & SGLT-2I (n=1008)	SGLT-2I& GLP-1RA (n=197)	DPP-4I & SGLT-2I & GLP-1RA (108)	P-value
Age, years	68 (60, 74)	68 (61, 74)	68 (61, 74)	68 (60, 74)	61 (50, 68)	56 (44, 70.8)	67 (60, 73)	59 (50, 67)	63 (56, 69)	<0.001
Males	7078 (62.32)	2656 (60.27)	1274 (61.52)	2159 (64.89)	106 (56.08)	21 (42.00)	675 (66.96)	119 (60.41)	68 (62.96)	<0.001
Smoker	2803 (24.68)	1039 (23.58)	527 (25.45)	823 (24.74)	37 (19.58)	10 (20.00)	303 (30.06)	37 (18.78)	27 (25.00)	<0.001
Drinker	1423 (12.53)	517 (11.73)	245 (11.83)	436 (13.10)	23 (12.17)	4 (8.00)	159 (15.77)	19 (9.64)	20 (18.52)	0.005
Family history of lung cancer	152 (1.34)	53 (1.20)	33 (1.59)	45 (1.35)	1 (0.53)	0 (0.00)	14 (1.39)	3 (1.52)	3 (2.78)	0.657
Kidney disease	739 (6.51)	251 (5.70)	159 (7.68)	208 (6.25)	19 (10.05)	4 (8.00)	73 (7.24)	11 (5.58)	14 (12.96)	0.002
Hypertension	7118 (62.68)	2657 (60.29)	1251 (60.41)	2198 (66.07)	111 (58.73)	26 (52.00)	664 (65.87)	139 (70.56)	72 (66.67)	<0.001
Coronary heart disease	2688 (23.67)	867 (19.67)	360 (17.38)	1061 (31.89)	33 (17.46)	7 (14.00)	276 (27.38)	49 (24.87)	35 (32.41)	<0.001
Stroke	3298 (29.04)	1202 (27.27)	551 (26.61)	1099 (33.03)	39 (20.63)	13 (26.00)	303 (30.06)	58 (29.44)	33 (30.56)	<0.001
Pulmonary disease	791 (6.96)	278 (6.31)	182 (8.79)	240 (7.21)	7 (3.70)	2 (4.00)	71 (7.04)	6 (3.05)	5 (4.63)	0.002
Diabetic complications	1329 (11.70)	394 (8.94)	224 (10.82)	391 (11.75)	40 (21.16)	13 (26.00)	169 (16.77)	62 (31.47)	36 (33.33)	<0.001
HbA1c, %	7.84 (6.76, 9.30)	7.90 (6.80, 9.34)	7.56 (6.55, 8.95)	7.90 (6.80, 9.30)	8.30 (7.00, 10.00)	8.45 (7.30, 10.40)	7.87 (6.80, 9.20)	8.40 (7.00, 9.90)	8.15 (7.21, 9.25)	<0.001
Fibrinogen, g/L	3.36 (2.69, 4.38)	3.41 (2.73, 4.44)	3.38 (2.70, 4.43)	3.32 (2.66, 4.29)	3.26 (2.63, 4.14)	3.34 (2.55, 4.37)	3.30 (2.64, 4.26)	3.32 (2.82, 4.09)	3.06 (2.54, 3.78)	<0.001
Prothrombin time, s	11.60 (10.90, 12.86)	11.70 (10.90, 12.90)	11.70 (10.90, 12.90)	11.60 (10.90, 12.80)	11.50 (10.80, 13.44)	11.53 (10.81, 12.78)	11.50 (10.90, 12.60)	11.50 (10.80, 12.50)	11.40 (10.70, 12.33)	0.022
CYFRA21-1, ng/mL	5.15 (2.59, 11.94)	5.53 (2.67, 12.55)	5.08 (2.64, 11.99)	4.93 (2.55, 11.20)	6.37 (2.59, 12.89)	5.35 (2.18, 9.61)	4.33 (2.32, 10.71)	5.34 (2.36, 12.17)	3.75 (2.00, 10.76)	<0.001
CA-125, U/mL	90.70 (19.03, 188.49)	91.70 (19.75, 190.82)	91.41 (19.88, 186.73)	90.17 (17.62, 184.28)	116.55 (41.27, 192.45)	56.98 (27.74, 187.34)	84.45 (17.76, 191.97)	102.05 (20.77, 192.24)	84.67 (14.58, 161.59)	0.13
CEA, μg/L	3.83 (2.11, 22.90)	4.26 (2.24, 38.34)	4.04 (2.13, 26.27)	3.62 (2.05, 17.35)	2.99 (1.89, 6.21)	2.98 (1.77, 5.30)	3.38 (1.96, 9.05)	2.72 (1.79, 4.15)	2.72 (1.84, 4.83)	<0.001
Chemotherapy	4169 (36.71)	1473 (33.42)	917 (44.28)	1241 (37.30)	30 (15.87)	9 (18.00)	437 (43.35)	35 (17.77)	27 (25.00)	<0.001
Radiotherapy	1302 (11.46)	477 (10.82)	289 (13.95)	375 (11.27)	6 (3.17)	4 (8.00)	133 (13.19)	11 (5.58)	7 (6.48)	<0.001
Immunotherapy	981 (8.64)	354 (8.03)	236 (11.40)	276 (8.30)	5 (2.65)	2 (4.00)	97 (9.62)	8 (4.06)	3 (2.78)	<0.001
Targeted therapy	1242 (10.94)	460 (10.44)	300 (14.49)	344 (10.34)	4 (2.12)	4 (8.00)	120 (11.90)	3 (1.52)	7 (6.48)	<0.001
Bevacizumab anti-angiogenic therapy	534 (4.70)	203 (4.61)	134 (6.47)	142 (4.27)	1 (0.53)	2 (4.00)	48 (4.76)	2 (1.02)	2 (1.85)	<0.001
Insulin secretagogues	3899 (34.33)	1399 (31.74)	686 (33.12)	1243 (37.36)	37 (19.58)	16 (32.00)	414 (41.07)	58 (29.44)	46 (42.59)	<0.001
Biguanides	7376 (64.95)	2659 (60.34)	1252 (60.45)	2350 (70.63)	131 (69.31)	36 (72.00)	690 (68.45)	166 (84.26)	92 (85.19)	<0.001
Glucuronide inhibitors	4605 (40.55)	1626 (36.90)	890 (42.97)	1402 (42.14)	54 (28.57)	22 (44.00)	459 (45.54)	82 (41.62)	70 (64.81)	<0.001
Thiazolidinedione	532 (4.68)	156 (3.54)	88 (4.25)	180 (5.41)	5 (2.65)	3 (6.00)	73 (7.24)	12 (6.09)	15 (13.89)	<0.001
Surgical treatment	3295 (29.01)	1202 (27.27)	633 (30.56)	974 (29.28)	44 (23.28)	13 (26.00)	348 (34.52)	46 (23.35)	35 (32.41)	<0.001
Type of pathology										<0.001
Squamous cell carcinomas	2552 (22.47)	1009 (22.90)	471 (22.74)	746 (22.42)	29 (15.34)	2 (4.00)	234 (23.21)	36 (18.27)	25 (23.15)
Adenocarcinoma	7716 (67.94)	2966 (67.30)	1384 (66.83)	2282 (68.59)	147 (77.78)	48 (96.00)	657 (65.18)	156 (79.19)	76 (70.37)
Adenosquamous carcinoma	96 (0.85)	33 (0.75)	25 (1.21)	34 (1.02)	1 (0.53)	0 (0.00)	3 (0.30)	0 (0.00)	0 (0.00)
Small cell carcinoma	959 (8.44)	384 (8.71)	186 (8.98)	253 (7.60)	12 (6.35)	0 (0.00)	112 (11.11)	5 (2.54)	7 (6.48)
Large cell carcinoma	34 (0.30)	15 (0.34)	5 (0.24)	12 (0.36)	0 (0.00)	0 (0.00)	2 (0.20)	0 (0.00)	0 (0.00)
Brain metastasis	141 (1.24)	57 (1.29)	33 (1.59)	39 (1.17)	1 (0.53)	2 (4.00)	8 (0.79)	0 (0.00)	1 (0.93)	0.159
Bone metastasis	407 (3.58)	158 (3.59)	91 (4.39)	117 (3.52)	0 (0.00)	1 (2.00)	37 (3.67)	2 (1.02)	1 (0.93)	0.015
Liver metastasis	151 (1.33)	61 (1.38)	27 (1.30)	38 (1.14)	1 (0.53)	0 (0.00)	21 (2.08)	2 (1.02)	1 (0.93)	0.531
Renal metastasis	72 (0.63)	42 (0.95)	11 (0.53)	13 (0.39)	1 (0.53)	0 (0.00)	5 (0.50)	0 (0.00)	0 (0.00)	0.109
Data are reported as median (interquartile range) or number (%) as appropriate. Comparisons between different groups were made by Kruskal-Wallis H test or chisq square test.
Abbreviations: CA-125, Carbohydrate antigen 125; CEA, Carcinoembryonic antigen; CYFRA21-1, Cytokeratin fragment 21-1; HbA1c, Hemoglobin A1c.

## Sheet: Table 4
Table 4 The progression risk of lung cancer among different anti-diabetic treatment groups (treatment defined as at least 14 days of continuous use)
Therapy	Case/Total	Incidence density*	Model 1	Model 2	Model 3	Model 4
Without	834/4407	13.19	1	1	1	1
DDP-4I only	512/2071	16.46	1.25 (1.12, 1.40)	1.21 (1.09, 1.36)	1.22 (1.09, 1.36)	1.07 (0.96, 1.16)
SGLT-2I only	601/3327	12.5	0.95 (0.85, 1.05)	0.94 (0.84, 1.04)	0.94 (0.85, 1.05)	0.98 (0.88, 1.09)
GLP-1RA only	17/189	6.11	0.46 (0.28, 0.74)	0.60 (0.37, 0.97)	0.61 (0.38, 0.98)	0.88 (0.54, 1.42)
DDP-4I & GLP-1RA	3/50	4.35	0.33 (0.11, 1.03)	0.44 (0.14, 1.36)	0.43 (0.13, 1.33)	0.52 (0.17, 1.63)
DDP-4I & SGLT-2I	185/1008	11.78	0.90 (0.76, 1.05)	0.90 (0.77, 1.06)	0.89 (0.76, 1.04)	0.93 (0.79, 1.09)
SGLT-2I & GLP-1RA	7/197	2.19	0.17 (0.08, 0.35)	0.22 (0.10, 0.46)	0.22 (0.11, 0.47)	0.35 (0.17, 0.74)
DDP-4I &SGLT-2I & GLP-1RA	8/108	4.6	0.35 (0.18, 0.70)	0.40 (0.20, 0.81)	0.40 (0.20, 0.81)	0.58 (0.29, 1.17)
* The unit of incidence density is per 100 person years
Model 1 was crude model;
Model 2 adjusted for age and sex;
Model 3 further adjusted for smoking and drinking status;
Model 4 further adjusted for HbA1c (<6.5, ≥ 6.5%), kidney disease, stroke, pulmonary disease, diabetic complications, prothrombin time (<10, 10-13, >13s), CYFRA21-1 (≤3.15, >3.15ng/mL), CA-125 (≤35, >35 U/mL), CEA (for non-smokers: <2.5, ≥2.5 μg/L; for smokers: < 5, ≥ 5 μg/L), chemotherapy, immunotherapy, targeted therapy, biguanides, surgical treatment, type of pathology, and metastasis (with, w…
Abbreviations: CA-125, Carbohydrate antigen 125; CEA, Carcinoembryonic antigen; CYFRA21-1, Cytokeratin fragment 21-1; HbA1c, Hemoglobin A1c.

## Sheet: Table 5
Table 5 The mortality risk among different anti-diabetic treatment groups (treatment defined as at least 14 days of continuous use)
Therapy	Case/Total	Mortality rate*	Model 1	Model 2	Model 3	Model 4
Without	687/4407	10.97	1	1	1	1
DDP-4I only	387/2071	12.14	1.10 (0.97, 1.24)	1.05 (0.93, 1.19)	1.05 (0.93, 1.19)	0.95 (0.84, 1.08)
SGLT-2I only	455/3327	9.48	0.87 (0.77, 0.98)	0.85 (0.75, 0.95)	0.87 (0.78, 0.98)	0.90 (0.80, 1.01)
GLP-1RA only	12/189	4.47	0.42 (0.23, 0.74)	0.63 (0.36, 1.12)	0.59 (0.33, 1.05)	0.75 (0.42, 1.33)
DDP-4I & GLP-1RA	3/50	4.61	0.43 (0.14, 1.33)	0.56 (0.18, 1.75)	0.53 (0.17, 1.65)	0.55 (0.17, 1.71)
DDP-4I & SGLT-2I	120/1008	7.53	0.68 (0.56, 0.82)	0.70 (0.57, 0.85)	0.69 (0.57, 0.84)	0.72 (0.60, 0.88)
SGLT-2I & GLP-1RA	5/197	1.64	0.15 (0.06, 0.36)	0.22 (0.09, 0.54)	0.22 (0.09, 0.53)	0.32 (0.13, 0.78)
DDP-4I &SGLT-2I & GLP-1RA	7/108	4.21	0.38 (0.18, 0.81)	0.42 (0.17, 0.99)	0.48 (0.23, 1.02)	0.68 (0.21, 1.43)
* The unit of incidence density is per 100 person years
Model 1 was crude model;
Model 2 adjusted for age and sex;
Model 3 further adjusted for smoking and drinking status;
Model 4 further adjusted for HbA1c (<6.5, ≥ 6.5%), kidney disease, stroke, pulmonary disease, diabetic complications, prothrombin time (<10, 10-13, >13s), CYFRA21-1 (≤3.15, >3.15ng/mL), CA-125 (≤35, >35 U/mL), CEA (for non-smokers: <2.5, ≥2.5 μg/L; for smokers: < 5, ≥ 5 μg/L), chemotherapy, immunotherapy, targeted therapy, biguanides, surgical treatment, type of pathology, and metastasis (with, w…
Abbreviations: CA-125, Carbohydrate antigen 125; CEA, Carcinoembryonic antigen; CYFRA21-1, Cytokeratin fragment 21-1; HbA1c, Hemoglobin A1c.
